# Supplementary material for: Analysis of temporal virus evolution and intra-host diversity in long-term non-progressors by bulk next-generation sequencing
Source: Microbiol Spectr. 2026 Mar 30;14(5):e02227-25. doi: 10.1128/spectrum.02227-25 (PMC13141976; doi:10.1128/spectrum.02227-25)
Supplement: Data S1 — The corresponding numerical data for Fig. 5. [file spectrum.02227-25-s0001.xlsx]

## Sheet: LZ_L_02_RNA
GENE	POSITION	AA	TIME	FREQ
gag	44	D	T1	0.112828
gag	298	I	T1	0.295122
gag	298	M	T1	0.692683
gag	299	Q	T1	0.242981
gag	381	P	T1	0.281768
gag	381	T	T1	0.711732
gag	382	A	T1	0.58527
gag	382	E	T1	0.397194
gag	383	P	T1	0.404674
gag	384	P	T1	0.239512
gag	393	A	T1	0.99568
gag	398	F	T1	1
gag	406	A	T1	0.995821
gag	42	K	T2	0.136558
gag	44	D	T2	0.240396
gag	297	G	T2	0.271533
gag	298	I	T2	0.851117
gag	298	M	T2	0.135236
gag	381	P	T2	0.517675
gag	381	T	T2	0.477481
gag	382	A	T2	0.376847
gag	382	E	T2	0.61526
gag	383	P	T2	0.206118
gag	384	P	T2	0.0973522
gag	393	A	T2	0.999321
gag	395	L	T2	1
gag	396	T	T2	1
gag	398	F	T2	0.933333
gag	398	G	T2	0.0666667
gag	406	A	T2	0.996838
gag	44	D	T3	0.281588
gag	297	G	T3	0.162816
gag	298	I	T3	0.741298
gag	298	M	T3	0.253057
gag	381	P	T3	0.442826
gag	381	T	T3	0.554224
gag	382	A	T3	0.419914
gag	382	E	T3	0.574904
gag	383	P	T3	0.284803
gag	384	P	T3	0.157927
gag	393	T	T3	0.992641
gag	395	L	T3	1
gag	396	T	T3	1
gag	398	F	T3	0.333333
gag	398	L	T3	0.666667
gag	399	K	T3	0.0666667
gag	406	T	T3	0.995859
gag	42	K	T4	0.084392
gag	44	D	T4	0.201335
gag	297	G	T4	0.124138
gag	298	I	T4	0.765528
gag	298	M	T4	0.229814
gag	381	P	T4	0.511998
gag	381	T	T4	0.483265
gag	382	A	T4	0.354081
gag	382	E	T4	0.639103
gag	383	P	T4	0.216317
gag	384	P	T4	0.118037
gag	393	T	T4	0.998319
gag	394	S	T4	0.2
gag	395	L	T4	1
gag	396	T	T4	1
gag	398	F	T4	1
gag	406	T	T4	0.995244
pol	26	P	T1	0.231387
pol	27	N	T1	0.704063
pol	27	T	T1	0.290625
pol	28	R	T1	0.403935
pol	28	S	T1	0.584345
pol	29	P	T1	0.397548
pol	30	T	T1	0.164214
pol	39	S	T1	0.99615
pol	41	P	T1	1
pol	43	E	T1	0.98913
pol	52	S	T1	0.995109
pol	195	K	T1	0.161847
pol	351	R	T1	0.991888
pol	355	K	T1	0.992344
pol	380	T	T1	0.0872081
pol	381	.	T1	0.0596984
pol	405	E	T1	0.992649
pol	428	G	T1	0.994995
pol	429	V	T1	0.31054
pol	479	D	T1	0.989615
pol	554	G	T1	0.159239
pol	632	A	T1	0.169161
pol	880	I	T1	0.985682
pol	984	K	T1	0.994324
pol	26	P	T2	0.439629
pol	27	N	T2	0.482799
pol	27	T	T2	0.512985
pol	28	R	T2	0.61483
pol	28	S	T2	0.378911
pol	29	P	T2	0.226432
pol	30	T	T2	0.065449
pol	39	S	T2	0.99823
pol	41	F	T2	1
pol	42	N	T2	1
pol	43	E	T2	0.98996
pol	52	S	T2	0.996143
pol	263	I	T2	0.477972
pol	351	G	T2	0.465115
pol	351	R	T2	0.529359
pol	355	K	T2	0.528007
pol	355	T	T2	0.467099
pol	405	D	T2	0.47657
pol	405	E	T2	0.51959
pol	428	E	T2	0.515451
pol	428	G	T2	0.479362
pol	479	D	T2	0.991521
pol	880	I	T2	0.522631
pol	880	V	T2	0.467931
pol	984	K	T2	0.99432
pol	26	P	T3	0.368538
pol	27	N	T3	0.54897
pol	27	T	T3	0.447628
pol	28	R	T3	0.579396
pol	28	S	T3	0.416229
pol	29	P	T3	0.266181
pol	30	T	T3	0.118024
pol	39	N	T3	0.990266
pol	41	F	T3	0.997921
pol	42	N	T3	1
pol	43	E	T3	0.986111
pol	52	N	T3	0.995417
pol	200	R	T3	0.0637265
pol	351	G	T3	0.996777
pol	355	T	T3	0.996613
pol	405	D	T3	0.996489
pol	428	G	T3	0.996756
pol	479	E	T3	0.995214
pol	880	V	T3	0.993364
pol	984	K	T3	0.996481
pol	26	P	T4	0.435545
pol	27	N	T4	0.479093
pol	27	T	T4	0.51809
pol	28	R	T4	0.642061
pol	28	S	T4	0.352194
pol	29	P	T4	0.211358
pol	30	T	T4	0.0891534
pol	39	N	T4	0.998959
pol	41	F	T4	1
pol	42	N	T4	1
pol	43	F	T4	1
pol	52	N	T4	0.994573
pol	200	R	T4	0.0637481
pol	351	G	T4	0.997277
pol	355	T	T4	0.997098
pol	405	D	T4	0.996
pol	428	G	T4	0.99664
pol	479	D	T4	0.995516
pol	792	I	T4	0.48119
pol	875	R	T4	0.486079
pol	877	V	T4	0.480572
pol	880	V	T4	0.994229
pol	923	M	T4	0.471139
pol	984	R	T4	0.996116
env	8	Y	T1	0.05
env	9	.	T1	0.0625
env	9	N	T1	0.75
env	9	P	T1	0.0625
env	9	S	T1	0.0625
env	9	Y	T1	0.0625
env	28	C	T1	0.992442
env	62	D	T1	0.99068
env	80	D	T1	0.991706
env	85	D	T1	0.990928
env	140	S	T1	0.993338
env	141	T	T1	0.9968
env	142	L	T1	0.333333
env	142	N	T1	0.333333
env	142	Q	T1	0.333333
env	143	F	T1	0.5
env	143	K	T1	0.5
env	144	F	T1	0.5
env	144	K	T1	0.5
env	145	P	T1	1
env	146	P	T1	1
env	147	F	T1	1
env	148	P	T1	1
env	149	S	T1	1
env	150	L	T1	1
env	151	F	T1	1
env	152	L	T1	1
env	153	S	T1	1
env	154	L	T1	1
env	155	F	T1	1
env	166	R	T1	1
env	167	D	T1	1
env	168	R	T1	1
env	169	K	T1	1
env	170	K	T1	1
env	171	T	T1	1
env	172	V	T1	1
env	184	L	T1	0.993405
env	185	N	T1	0.993763
env	186	S	T1	0.993848
env	187	D	T1	0.315751
env	210	F	T1	0.986463
env	229	N	T1	0.992816
env	231	K	T1	0.994644
env	295	E	T1	0.993503
env	306	S	T1	0.991873
env	307	I	T1	0.994066
env	308	R	T1	0.995127
env	309	I	T1	0.994001
env	310	G	T1	0.99296
env	311	P	T1	0.989085
env	312	G	T1	0.992973
env	313	Q	T1	0.99182
env	314	T	T1	0.985507
env	315	F	T1	0.904594
env	315	T	T1	0.0954064
env	316	F	T1	1
env	317	Y	T1	0.95082
env	318	A	T1	0.999671
env	319	T	T1	0.997851
env	320	G	T1	0.996921
env	321	D	T1	0.996974
env	322	I	T1	0.991426
env	340	E	T1	0.997893
env	343	Q	T1	0.999891
env	344	R	T1	0.992308
env	345	V	T1	0.982609
env	346	G	T1	0.99
env	347	K	T1	0.989691
env	348	K	T1	0.988636
env	349	L	T1	0.987013
env	350	A	T1	0.983607
env	351	E	T1	0.981132
env	352	H	T1	1
env	353	F	T1	0.310345
env	355	Q	T1	0.983607
env	360	N	T1	0.995398
env	362	A	T1	0.996925
env	363	S	T1	0.99544
env	372	T	T1	0.996092
env	393	G	T1	0.997956
env	407	E	T1	1
env	408	G	T1	1
env	419	R	T1	0.995581
env	440	E	T1	0.993946
env	456	L	T1	0.441389
env	456	R	T1	0.54848
env	457	D	T1	0.360149
env	457	T	T1	0.630686
env	458	E	T1	0.766443
env	458	G	T1	0.225636
env	459	G	T1	0.145539
env	459	N	T1	0.841543
env	460	K	T1	0.868942
env	460	L	T1	0.107713
env	461	T	T1	0.949965
env	462	E	T1	0.968406
env	463	T	T1	0.983775
env	464	E	T1	0.991408
env	465	T	T1	0.988677
env	466	E	T1	0.989325
env	471	G	T1	0.990303
env	477	N	T1	0.989877
env	500	T	T1	0.986703
env	509	K	T1	0.989843
env	536	A	T1	0.987899
env	554	K	T1	0.98932
env	557	M	T1	0.989191
env	605	P	T1	0.993025
env	624	E	T1	0.993658
env	687	I	T1	0.990737
env	700	V	T1	0.992448
env	717	F	T1	0.990994
env	750	S	T1	0.990987
env	778	D	T1	0.05
env	778	G	T1	0.35
env	778	H	T1	0.05
env	778	P	T1	0.45
env	778	R	T1	0.05
env	778	T	T1	0.05
env	779	A	T1	0.0909091
env	779	E	T1	0.0909091
env	779	G	T1	0.272727
env	779	I	T1	0.0909091
env	779	P	T1	0.454545
env	780	F	T1	0.125
env	780	G	T1	0.5
env	780	P	T1	0.25
env	780	R	T1	0.125
env	781	.	T1	0.2
env	781	G	T1	0.6
env	781	V	T1	0.2
env	782	C	T1	0.333333
env	782	G	T1	0.333333
env	782	V	T1	0.333333
env	786	G	T1	1
env	787	Q	T1	0.99966
env	811	I	T1	0.993344
env	9	N	T2	0.717391
env	28	C	T2	0.991202
env	62	D	T2	0.994417
env	80	D	T2	0.993082
env	85	D	T2	0.993934
env	140	S	T2	0.991632
env	141	T	T2	0.992754
env	142	F	T2	1
env	185	N	T2	1
env	186	S	T2	1
env	210	F	T2	0.157982
env	210	L	T2	0.83258
env	229	N	T2	0.991971
env	231	K	T2	0.994304
env	295	E	T2	0.992945
env	306	S	T2	0.992699
env	307	I	T2	0.991704
env	308	R	T2	0.994162
env	309	I	T2	0.991555
env	310	G	T2	0.991653
env	311	P	T2	0.985411
env	312	G	T2	0.989678
env	313	Q	T2	0.983441
env	314	T	T2	0.989489
env	315	D	T2	0.0769231
env	315	F	T2	0.307692
env	315	L	T2	0.0769231
env	315	P	T2	0.0769231
env	315	T	T2	0.384615
env	315	Y	T2	0.0769231
env	316	F	T2	0.722222
env	316	P	T2	0.166667
env	316	V	T2	0.0555556
env	316	Y	T2	0.0555556
env	317	Y	T2	0.833333
env	318	A	T2	0.875
env	319	T	T2	0.921569
env	320	G	T2	0.933333
env	321	D	T2	0.953125
env	322	I	T2	0.932584
env	340	E	T2	1
env	343	Q	T2	0.986755
env	344	R	T2	1
env	345	V	T2	1
env	346	G	T2	1
env	347	K	T2	1
env	348	K	T2	1
env	349	K	T2	0.223077
env	349	L	T2	0.776923
env	350	A	T2	0.577778
env	350	L	T2	0.4
env	351	A	T2	0.658537
env	351	E	T2	0.341463
env	352	E	T2	0.825758
env	352	H	T2	0.166667
env	355	Q	T2	0.998693
env	360	N	T2	0.998127
env	362	A	T2	0.995281
env	363	S	T2	0.991553
env	372	T	T2	0.995338
env	393	G	T2	0.997411
env	400	F	T2	0.5
env	400	G	T2	0.5
env	401	P	T2	0.5
env	401	V	T2	0.5
env	402	P	T2	1
env	403	P	T2	1
env	404	P	T2	1
env	407	E	T2	1
env	408	G	T2	0.978495
env	419	R	T2	0.994514
env	440	E	T2	0.992596
env	456	L	T2	0.785214
env	456	R	T2	0.193754
env	457	D	T2	0.0958213
env	457	T	T2	0.89049
env	458	E	T2	0.947496
env	459	N	T2	0.963498
env	460	K	T2	0.98109
env	461	T	T2	0.990082
env	462	E	T2	0.98974
env	463	T	T2	0.988163
env	464	E	T2	0.992887
env	465	T	T2	0.989903
env	466	E	T2	0.990444
env	471	G	T2	0.989464
env	477	N	T2	0.993412
env	500	T	T2	0.991112
env	509	K	T2	0.992775
env	536	A	T2	0.992962
env	554	K	T2	0.99467
env	557	M	T2	0.993739
env	605	P	T2	0.994605
env	624	E	T2	0.99593
env	687	I	T2	0.992174
env	700	V	T2	0.994999
env	717	F	T2	0.993302
env	750	S	T2	0.993213
env	778	T	T2	0.992078
env	779	A	T2	0.995898
env	780	R	T2	0.994022
env	781	V	T2	0.996172
env	782	V	T2	0.995776
env	783	E	T2	0.995479
env	784	L	T2	0.995902
env	785	L	T2	0.995404
env	786	G	T2	0.996663
env	787	R	T2	0.998492
env	788	N	T2	0.119952
env	789	S	T2	0.056846
env	811	I	T2	0.992529
env	9	N	T3	0.928571
env	9	P	T3	0.0714286
env	12	Q	T3	0.427547
env	28	C	T3	0.567573
env	28	Y	T3	0.427318
env	33	S	T3	0.257147
env	62	D	T3	0.710072
env	62	E	T3	0.287012
env	80	N	T3	0.995724
env	85	D	T3	0.291341
env	85	E	T3	0.407588
env	85	K	T3	0.29739
env	140	M	T3	0.648208
env	140	S	T3	0.351792
env	141	T	T3	1
env	184	E	T3	1
env	185	N	T3	0.99684
env	186	S	T3	0.996035
env	210	F	T3	0.990552
env	227	R	T3	0.148115
env	229	K	T3	0.278556
env	229	N	T3	0.71663
env	231	K	T3	0.847745
env	231	R	T3	0.148646
env	269	D	T3	0.266177
env	291	A	T3	0.214264
env	295	N	T3	0.997013
env	316	F	T3	1
env	317	Y	T3	1
env	318	A	T3	1
env	319	T	T3	1
env	320	G	T3	1
env	321	D	T3	0.772727
env	321	E	T3	0.227273
env	322	I	T3	0.999714
env	337	Q	T3	0.318676
env	340	A	T3	0.421036
env	340	E	T3	0.215299
env	340	K	T3	0.362122
env	343	K	T3	0.0625
env	343	Q	T3	0.875
env	343	T	T3	0.0625
env	344	M	T3	0.0714286
env	344	R	T3	0.928571
env	345	C	T3	0.0714286
env	345	V	T3	0.928571
env	346	G	T3	0.916667
env	346	L	T3	0.0833333
env	347	K	T3	0.916667
env	347	S	T3	0.0833333
env	348	K	T3	0.916667
env	348	Y	T3	0.0833333
env	349	I	T3	0.0909091
env	349	L	T3	0.909091
env	350	A	T3	0.9
env	350	S	T3	0.1
env	351	E	T3	0.857143
env	351	Y	T3	0.142857
env	352	E	T3	0.875
env	352	H	T3	0.125
env	355	P	T3	1
env	360	E	T3	0.337654
env	360	K	T3	0.657328
env	362	A	T3	0.340992
env	362	E	T3	0.656187
env	363	P	T3	0.997436
env	372	A	T3	0.652104
env	372	V	T3	0.345409
env	393	S	T3	0.998541
env	394	I	T3	0.0530973
env	399	D	T3	0.0555556
env	399	M	T3	0.0555556
env	399	P	T3	0.0555556
env	400	P	T3	0.5
env	400	V	T3	0.5
env	401	P	T3	1
env	402	P	T3	1
env	403	P	T3	1
env	404	P	T3	1
env	405	P	T3	1
env	406	P	T3	1
env	407	P	T3	1
env	408	D	T3	0.875
env	408	P	T3	0.125
env	412	L	T3	0.30303
env	419	K	T3	0.876655
env	419	R	T3	0.12073
env	440	A	T3	0.996071
env	455	A	T3	0.196078
env	456	H	T3	1
env	457	D	T3	1
env	458	F	T3	0.125
env	458	G	T3	0.25
env	458	N	T3	0.125
env	458	R	T3	0.5
env	459	C	T3	0.2
env	459	I	T3	0.2
env	459	P	T3	0.2
env	459	S	T3	0.2
env	459	W	T3	0.2
env	460	F	T3	0.222222
env	460	L	T3	0.111111
env	460	N	T3	0.111111
env	460	P	T3	0.111111
env	460	S	T3	0.111111
env	460	T	T3	0.111111
env	460	V	T3	0.222222
env	461	.	T3	0.0833333
env	461	E	T3	0.0833333
env	461	G	T3	0.166667
env	461	H	T3	0.0833333
env	461	L	T3	0.0833333
env	461	M	T3	0.0833333
env	461	P	T3	0.166667
env	461	S	T3	0.25
env	462	A	T3	0.166667
env	462	G	T3	0.166667
env	462	H	T3	0.0833333
env	462	I	T3	0.0833333
env	462	L	T3	0.0833333
env	462	P	T3	0.25
env	462	S	T3	0.0833333
env	462	T	T3	0.0833333
env	463	.	T3	0.0625
env	463	C	T3	0.125
env	463	G	T3	0.125
env	463	H	T3	0.0625
env	463	I	T3	0.0625
env	463	L	T3	0.0625
env	463	N	T3	0.0625
env	463	P	T3	0.1875
env	463	Q	T3	0.0625
env	463	S	T3	0.125
env	463	T	T3	0.0625
env	464	.	T3	0.117647
env	464	F	T3	0.0588235
env	464	G	T3	0.176471
env	464	L	T3	0.0588235
env	464	M	T3	0.0588235
env	464	P	T3	0.235294
env	464	S	T3	0.176471
env	464	T	T3	0.0588235
env	464	W	T3	0.0588235
env	465	E	T3	0.967862
env	466	M	T3	0.982989
env	471	E	T3	0.232668
env	471	G	T3	0.75673
env	477	D	T3	0.981404
env	482	K	T3	0.294383
env	496	V	T3	0.271775
env	500	E	T3	0.72551
env	500	K	T3	0.269025
env	508	K	T3	0.261163
env	509	E	T3	0.989555
env	536	T	T3	0.992489
env	554	N	T3	0.994695
env	557	R	T3	0.994925
env	605	T	T3	0.996688
env	624	E	T3	0.2631
env	624	G	T3	0.734634
env	687	M	T3	0.99541
env	700	A	T3	0.996505
env	704	I	T3	0.256573
env	717	L	T3	0.996403
env	750	N	T3	0.99628
env	778	T	T3	0.992727
env	779	A	T3	0.996952
env	780	R	T3	0.993692
env	781	V	T3	0.986798
env	782	V	T3	0.997516
env	783	V	T3	0.996112
env	784	L	T3	0.995797
env	785	L	T3	0.99512
env	786	G	T3	0.994435
env	787	R	T3	0.9969
env	788	N	T3	0.0584152
env	811	I	T3	0.464085
env	811	T	T3	0.533889
env	834	R	T3	0.146932
env	5	E	T4	0.0731707
env	28	C	T4	0.337737
env	28	Y	T4	0.657705
env	30	T	T4	0.337891
env	62	D	T4	0.346354
env	62	E	T4	0.650655
env	80	N	T4	0.994247
env	85	E	T4	0.995933
env	140	F	T4	1
env	141	F	T4	1
env	142	S	T4	1
env	143	F	T4	1
env	144	P	T4	1
env	145	L	T4	1
env	146	F	T4	1
env	147	F	T4	1
env	170	Q	T4	1
env	171	K	T4	0.545455
env	171	T	T4	0.454545
env	172	V	T4	1
env	210	F	T4	0.989609
env	229	K	T4	0.50289
env	229	N	T4	0.492035
env	231	K	T4	0.494096
env	231	R	T4	0.501652
env	291	A	T4	0.342774
env	295	N	T4	0.996997
env	306	S	T4	0.995415
env	307	I	T4	0.998628
env	308	R	T4	0.990077
env	309	I	T4	1
env	310	G	T4	1
env	335	R	T4	0.230769
env	336	P	T4	0.125
env	340	E	T4	1
env	343	K	T4	1
env	351	A	T4	1
env	352	E	T4	1
env	355	P	T4	1
env	360	K	T4	0.998118
env	362	E	T4	0.998209
env	363	P	T4	0.99856
env	372	A	T4	0.997553
env	393	S	T4	0.996299
env	399	I	T4	0.0714286
env	400	L	T4	1
env	401	L	T4	1
env	408	D	T4	1
env	419	K	T4	0.997359
env	440	A	T4	0.996518
env	456	H	T4	0.97619
env	457	D	T4	1
env	458	R	T4	0.909091
env	459	F	T4	0.142857
env	459	G	T4	0.142857
env	459	L	T4	0.142857
env	459	P	T4	0.142857
env	459	V	T4	0.428571
env	460	C	T4	0.142857
env	460	E	T4	0.142857
env	460	F	T4	0.428571
env	460	G	T4	0.142857
env	460	R	T4	0.142857
env	461	.	T4	0.0833333
env	461	A	T4	0.0833333
env	461	C	T4	0.0833333
env	461	E	T4	0.0833333
env	461	F	T4	0.166667
env	461	G	T4	0.0833333
env	461	I	T4	0.0833333
env	461	K	T4	0.0833333
env	461	L	T4	0.0833333
env	461	S	T4	0.166667
env	462	.	T4	0.0625
env	462	F	T4	0.1875
env	462	G	T4	0.125
env	462	H	T4	0.0625
env	462	I	T4	0.0625
env	462	K	T4	0.0625
env	462	L	T4	0.125
env	462	P	T4	0.0625
env	462	S	T4	0.25
env	463	G	T4	0.28
env	463	P	T4	0.2
env	463	S	T4	0.08
env	464	C	T4	0.0689655
env	464	G	T4	0.172414
env	464	L	T4	0.0689655
env	464	Q	T4	0.0689655
env	464	V	T4	0.0689655
env	465	E	T4	0.922581
env	466	M	T4	0.969388
env	471	E	T4	0.980949
env	477	D	T4	0.981484
env	500	E	T4	0.994093
env	509	E	T4	0.987508
env	536	T	T4	0.991437
env	554	N	T4	0.995126
env	557	R	T4	0.99435
env	605	T	T4	0.996267
env	624	G	T4	0.998017
env	687	I	T4	0.650234
env	687	M	T4	0.346044
env	700	A	T4	0.995937
env	717	L	T4	0.996592
env	743	D	T4	0.350362
env	750	N	T4	0.996103
env	778	T	T4	0.996509
env	779	A	T4	0.998716
env	780	R	T4	0.997821
env	781	V	T4	1
env	782	V	T4	1
env	811	I	T4	0.61278
env	811	T	T4	0.38435

## Sheet: QZ_L_06_RNA
GENE	POSITION	AA	TIME	FREQ
gag	25	R	T1	0.992193
gag	37	T	T1	0.987466
gag	39	H	T1	0.0798183
gag	40	S	T1	0.0648092
gag	41	R	T1	0.0557479
gag	42	Q	T1	0.0636918
gag	44	D	T1	0.802486
gag	44	L	T1	0.0842541
gag	45	E	T1	0.835366
gag	46	A	T1	0.156863
gag	46	C	T1	0.0588235
gag	46	E	T1	0.0784314
gag	46	G	T1	0.0588235
gag	46	R	T1	0.196078
gag	46	S	T1	0.0784314
gag	293	N	T1	0.984642
gag	294	N	T1	0.650558
gag	294	T	T1	0.333643
gag	295	N	T1	0.676383
gag	295	T	T1	0.30867
gag	296	I	T1	0.0806683
gag	388	R	T1	0.0508647
gag	389	F	T1	0.0978044
gag	390	E	T1	0.578755
gag	390	T	T1	0.351648
gag	392	T	T1	0.934579
gag	396	L	T1	0.955224
gag	404	D	T1	0.0592885
gag	420	L	T1	0.991975
gag	25	R	T2	0.996487
gag	37	T	T2	0.982797
gag	44	D	T2	0.223854
gag	44	K	T2	0.747944
gag	45	E	T2	0.0853293
gag	45	K	T2	0.898204
gag	46	A	T2	0.981604
gag	293	N	T2	0.984161
gag	294	N	T2	0.881694
gag	294	T	T2	0.106061
gag	295	N	T2	0.404786
gag	295	T	T2	0.581741
gag	296	I	T2	0.261477
gag	297	M	T2	0.165037
gag	390	T	T2	0.939168
gag	391	G	T2	0.0898876
gag	391	T	T2	0.0786517
gag	392	G	T2	0.0853659
gag	392	T	T2	0.719512
gag	393	G	T2	0.076087
gag	394	G	T2	0.0526316
gag	395	G	T2	0.05
gag	396	G	T2	0.0505051
gag	396	L	T2	0.767677
gag	402	P	T2	0.07
gag	403	K	T2	0.292683
gag	404	D	T2	0.417808
gag	417	N	T2	0.203964
gag	419	H	T2	0.134789
gag	420	.	T2	0.198132
gag	420	L	T2	0.360536
gag	420	S	T2	0.436866
gag	421	L	T2	0.18818
gag	25	K	T3	0.997041
gag	37	T	T3	0.996187
gag	42	N	T3	0.461279
gag	44	D	T3	0.521739
gag	44	K	T3	0.453416
gag	45	K	T3	0.965318
gag	46	A	T3	0.965147
gag	293	D	T3	0.0666667
gag	293	G	T3	0.466667
gag	293	L	T3	0.0666667
gag	293	N	T3	0.0666667
gag	293	P	T3	0.266667
gag	293	Y	T3	0.0666667
gag	294	A	T3	0.0769231
gag	294	G	T3	0.461538
gag	294	I	T3	0.0769231
gag	294	M	T3	0.0769231
gag	294	P	T3	0.307692
gag	295	N	T3	0.975684
gag	389	F	T3	0.0550796
gag	390	E	T3	0.14964
gag	390	T	T3	0.810072
gag	391	G	T3	0.0921986
gag	392	G	T3	0.0753425
gag	392	T	T3	0.849315
gag	393	G	T3	0.0636943
gag	396	L	T3	0.904494
gag	405	P	T3	0.333333
gag	420	L	T3	0.993592
gag	25	K	T4	0.998022
gag	37	I	T4	0.993751
gag	44	D	T4	0.383008
gag	44	K	T4	0.608635
gag	45	E	T4	0.112798
gag	45	K	T4	0.880694
gag	46	A	T4	0.992792
gag	293	E	T4	0.0625
gag	293	F	T4	0.0625
gag	293	G	T4	0.4375
gag	293	K	T4	0.0625
gag	293	L	T4	0.0625
gag	293	N	T4	0.125
gag	293	P	T4	0.0625
gag	293	T	T4	0.0625
gag	293	V	T4	0.0625
gag	294	T	T4	0.956522
gag	295	N	T4	0.987201
gag	390	A	T4	0.72459
gag	390	E	T4	0.180328
gag	391	G	T4	0.137931
gag	391	P	T4	0.114943
gag	392	A	T4	0.723404
gag	392	G	T4	0.12766
gag	392	P	T4	0.0957447
gag	393	G	T4	0.118812
gag	393	P	T4	0.0792079
gag	394	G	T4	0.11215
gag	395	G	T4	0.0762712
gag	395	P	T4	0.0508475
gag	396	G	T4	0.0894309
gag	396	P	T4	0.829268
gag	397	G	T4	0.0714286
gag	415	L	T4	0.0562785
gag	420	L	T4	0.979972
pol	18	S	T1	0.991366
pol	34	Q	T1	0.0970874
pol	35	V	T1	0.690141
pol	36	R	T1	0.835714
pol	38	D	T1	0.832258
pol	49	E	T1	0.534545
pol	49	Q	T1	0.389091
pol	50	G	T1	0.2287
pol	93	S	T1	0.992627
pol	194	D	T1	0.991642
pol	219	R	T1	0.993832
pol	258	K	T1	0.993121
pol	362	E	T1	0.994748
pol	383	L	T1	0.993729
pol	476	P	T1	0.994433
pol	592	I	T1	0.992637
pol	799	I	T1	0.989554
pol	970	D	T1	0.992521
pol	18	S	T2	0.991752
pol	35	G	T2	0.166667
pol	35	P	T2	0.208333
pol	35	V	T2	0.1875
pol	36	G	T2	0.0740741
pol	36	R	T2	0.731481
pol	38	D	T2	0.765217
pol	38	G	T2	0.0695652
pol	39	G	T2	0.059322
pol	40	G	T2	0.064
pol	42	G	T2	0.0564516
pol	43	G	T2	0.0504202
pol	47	G	T2	0.0693069
pol	48	G	T2	0.0638298
pol	49	E	T2	0.497238
pol	49	Q	T2	0.41989
pol	50	G	T2	0.272727
pol	66	I	T2	0.0779595
pol	68	T	T2	0.449247
pol	93	S	T2	0.991551
pol	194	D	T2	0.990355
pol	219	R	T2	0.993977
pol	258	K	T2	0.991234
pol	362	K	T2	0.993982
pol	383	F	T2	0.992691
pol	476	P	T2	0.995202
pol	592	I	T2	0.992663
pol	799	I	T2	0.988249
pol	970	N	T2	0.495071
pol	970	S	T2	0.494958
pol	978	Q	T2	0.0753527
pol	979	R	T2	0.14259
pol	980	D	T2	0.0690194
pol	981	E	T2	0.14097
pol	982	R	T2	0.0869195
pol	983	R	T2	0.130759
pol	18	P	T3	0.993089
pol	35	G	T3	0.641026
pol	35	P	T3	0.153846
pol	35	S	T3	0.0512821
pol	35	V	T3	0.0512821
pol	36	G	T3	0.184874
pol	36	P	T3	0.0588235
pol	36	R	T3	0.689076
pol	37	P	T3	0.0793651
pol	38	D	T3	0.664122
pol	38	G	T3	0.167939
pol	38	P	T3	0.0687023
pol	39	G	T3	0.161538
pol	39	P	T3	0.0615385
pol	40	G	T3	0.154412
pol	41	G	T3	0.139706
pol	41	P	T3	0.0808824
pol	42	G	T3	0.125
pol	42	P	T3	0.0661765
pol	43	G	T3	0.137681
pol	43	P	T3	0.0869565
pol	44	G	T3	0.134752
pol	44	P	T3	0.0780142
pol	45	P	T3	0.0735294
pol	46	G	T3	0.111111
pol	46	P	T3	0.0814815
pol	47	G	T3	0.135338
pol	47	P	T3	0.0676692
pol	48	G	T3	0.119403
pol	48	P	T3	0.0820896
pol	49	E	T3	0.683575
pol	49	Q	T3	0.222222
pol	50	G	T3	0.0990566
pol	71	I	T3	0.360226
pol	93	N	T3	0.365241
pol	93	S	T3	0.629684
pol	194	D	T3	0.362823
pol	194	E	T3	0.631395
pol	205	V	T3	0.364498
pol	219	K	T3	0.625654
pol	219	R	T3	0.370588
pol	258	K	T3	0.995155
pol	362	E	T3	0.996634
pol	383	L	T3	0.99612
pol	476	P	T3	0.370087
pol	476	S	T3	0.626591
pol	592	V	T3	0.99598
pol	799	I	T3	0.364459
pol	799	M	T3	0.630849
pol	970	N	T3	0.994887
pol	18	P	T4	0.990277
pol	35	G	T4	0.905128
pol	36	G	T4	0.766423
pol	36	P	T4	0.0547445
pol	36	R	T4	0.156934
pol	37	P	T4	0.195122
pol	38	G	T4	0.722892
pol	38	P	T4	0.204819
pol	39	G	T4	0.166667
pol	39	P	T4	0.177778
pol	40	G	T4	0.166667
pol	41	G	T4	0.168421
pol	41	P	T4	0.178947
pol	42	G	T4	0.173469
pol	42	P	T4	0.163265
pol	43	G	T4	0.188119
pol	43	P	T4	0.138614
pol	44	G	T4	0.174757
pol	44	P	T4	0.145631
pol	45	P	T4	0.186275
pol	46	G	T4	0.168317
pol	46	P	T4	0.188119
pol	47	G	T4	0.163265
pol	47	P	T4	0.163265
pol	48	G	T4	0.161905
pol	48	P	T4	0.142857
pol	49	E	T4	0.747368
pol	49	P	T4	0.05
pol	49	Q	T4	0.134211
pol	50	G	T4	0.0635118
pol	93	N	T4	0.993463
pol	194	D	T4	0.991814
pol	219	R	T4	0.995075
pol	258	R	T4	0.994644
pol	362	E	T4	0.995028
pol	383	L	T4	0.994054
pol	476	S	T4	0.995079
pol	592	V	T4	0.994635
pol	799	I	T4	0.993363
pol	970	N	T4	0.99461
env	2	K	T1	0.117241
env	5	G	T1	0.943089
env	6	T	T1	0.915493
env	7	F	T1	0.0666667
env	7	H	T1	0.0666667
env	7	L	T1	0.0666667
env	7	R	T1	0.8
env	8	F	T1	0.142857
env	8	I	T1	0.142857
env	8	P	T1	0.142857
env	8	R	T1	0.571429
env	9	H	T1	0.333333
env	9	L	T1	0.333333
env	9	S	T1	0.333333
env	10	S	T1	0.333333
env	10	T	T1	0.333333
env	10	Y	T1	0.333333
env	11	I	T1	0.333333
env	11	L	T1	0.333333
env	11	S	T1	0.333333
env	12	A	T1	0.333333
env	12	F	T1	0.333333
env	12	L	T1	0.333333
env	13	E	T1	0.333333
env	13	L	T1	0.333333
env	13	Y	T1	0.333333
env	14	W	T1	0.982194
env	15	W	T1	0.994704
env	16	M	T1	0.99446
env	17	W	T1	0.991699
env	18	G	T1	0.993252
env	19	V	T1	0.987197
env	20	L	T1	0.987692
env	30	M	T1	0.989854
env	63	T	T1	0.99563
env	85	V	T1	0.990017
env	86	M	T1	0.99246
env	97	D	T1	0.992693
env	132	K	T1	0.988367
env	139	G	T1	0.990769
env	140	S	T1	0.9967
env	141	S	T1	1
env	151	M	T1	1
env	152	G	T1	0.142857
env	152	R	T1	0.857143
env	153	E	T1	0.998998
env	154	I	T1	0.994663
env	155	K	T1	0.996899
env	156	N	T1	0.995606
env	157	C	T1	0.997731
env	158	S	T1	0.997098
env	159	F	T1	0.994889
env	160	N	T1	0.994537
env	161	A	T1	0.997802
env	162	T	T1	0.994449
env	163	T	T1	0.995717
env	164	L	T1	0.997712
env	165	L	T1	0.993914
env	166	R	T1	0.999761
env	167	D	T1	0.803922
env	167	G	T1	0.196078
env	168	K	T1	0.075
env	168	R	T1	0.925
env	169	K	T1	1
env	170	T	T1	0.970588
env	171	T	T1	1
env	173	H	T1	1
env	188	S	T1	0.973568
env	189	G	T1	0.982385
env	190	Y	T1	0.978413
env	191	Y	T1	0.985605
env	192	R	T1	0.985661
env	193	L	T1	0.983209
env	194	I	T1	0.986585
env	230	N	T1	0.989867
env	275	K	T1	0.991581
env	281	A	T1	0.992675
env	290	Q	T1	0.993001
env	291	P	T1	0.991507
env	295	V	T1	0.991178
env	297	T	T1	0.993531
env	306	S	T1	0.990527
env	307	I	T1	0.992494
env	308	R	T1	0.991488
env	309	I	T1	0.99446
env	310	G	T1	0.985915
env	311	P	T1	0.98
env	312	G	T1	0.965517
env	313	G	T1	0.777778
env	313	P	T1	0.111111
env	313	Q	T1	0.111111
env	314	P	T1	0.05
env	314	Q	T1	0.95
env	315	T	T1	0.972222
env	316	F	T1	0.983607
env	317	Y	T1	0.977778
env	318	A	T1	0.981481
env	319	T	T1	0.999101
env	320	G	T1	0.997927
env	321	A	T1	0.992701
env	322	I	T1	0.991647
env	325	N	T1	0.997727
env	333	V	T1	0.986861
env	335	K	T1	0.998483
env	336	T	T1	0.995354
env	337	D	T1	0.994785
env	338	W	T1	0.994145
env	339	E	T1	0.998297
env	340	K	T1	0.998274
env	341	A	T1	0.996019
env	342	L	T1	0.997158
env	343	Q	T1	0.991453
env	344	K	T1	0.991453
env	345	V	T1	0.98995
env	346	S	T1	0.983051
env	347	E	T1	0.986842
env	348	K	T1	0.985714
env	349	L	T1	0.991379
env	350	E	T1	0.497268
env	350	L	T1	0.486339
env	351	E	T1	0.637097
env	351	K	T1	0.350806
env	352	H	T1	0.184932
env	352	K	T1	0.804795
env	353	H	T1	0.982578
env	354	F	T1	0.986072
env	358	T	T1	0.99464
env	360	K	T1	0.994312
env	363	S	T1	0.992259
env	393	G	T1	0.998663
env	398	T	T1	0.991379
env	399	Y	T1	0.980392
env	407	G	T1	1
env	408	D	T1	0.25
env	408	G	T1	0.25
env	408	L	T1	0.5
env	409	.	T1	0.25
env	409	G	T1	0.25
env	409	L	T1	0.25
env	409	V	T1	0.25
env	410	.	T1	0.2
env	410	F	T1	0.2
env	410	G	T1	0.2
env	410	L	T1	0.2
env	410	V	T1	0.2
env	411	F	T1	0.111111
env	411	K	T1	0.111111
env	411	L	T1	0.222222
env	411	N	T1	0.111111
env	411	T	T1	0.333333
env	411	Y	T1	0.111111
env	412	S	T1	0.86
env	448	K	T1	0.997888
env	455	T	T1	0.786315
env	455	V	T1	0.204082
env	456	K	T1	0.948043
env	457	T	T1	0.989376
env	458	S	T1	0.985642
env	459	N	T1	0.98596
env	460	T	T1	0.988421
env	461	G	T1	0.989682
env	464	N	T1	0.992446
env	629	L	T1	0.993599
env	655	R	T1	0.993168
env	687	I	T1	0.992786
env	698	I	T1	0.993336
env	741	D	T1	0.992609
env	780	F	T1	0.0555556
env	780	G	T1	0.0833333
env	780	H	T1	0.0555556
env	780	I	T1	0.0555556
env	780	P	T1	0.0833333
env	780	R	T1	0.0833333
env	780	S	T1	0.111111
env	781	.	T1	0.0769231
env	781	F	T1	0.153846
env	781	G	T1	0.153846
env	781	K	T1	0.0769231
env	781	L	T1	0.0769231
env	781	N	T1	0.0769231
env	781	P	T1	0.0769231
env	781	S	T1	0.0769231
env	781	T	T1	0.153846
env	781	V	T1	0.0769231
env	782	L	T1	0.5
env	782	P	T1	0.5
env	783	P	T1	1
env	784	P	T1	1
env	785	P	T1	1
env	788	R	T1	1
env	789	G	T1	1
env	790	W	T1	1
env	791	E	T1	1
env	792	A	T1	1
env	793	L	T1	1
env	794	K	T1	1
env	795	Y	T1	1
env	796	L	T1	0.625
env	796	R	T1	0.375
env	797	G	T1	0.857143
env	798	S	T1	0.984391
env	799	L	T1	0.985285
env	800	V	T1	0.987331
env	801	Q	T1	0.987715
env	802	Y	T1	0.983177
env	803	W	T1	0.984866
env	804	G	T1	0.987694
env	805	L	T1	0.983572
env	811	T	T1	0.991479
env	815	V	T1	0.988583
env	851	L	T1	0.99041
env	2	K	T2	0.224433
env	5	G	T2	0.999767
env	6	N	T2	0.0689655
env	6	Q	T2	0.689655
env	6	T	T2	0.137931
env	7	.	T2	0.769231
env	7	W	T2	0.0769231
env	8	E	T2	0.25
env	8	R	T2	0.75
env	9	E	T2	1
env	10	L	T2	1
env	11	E	T2	1
env	30	M	T2	0.267347
env	30	V	T2	0.720701
env	63	T	T2	0.994565
env	85	V	T2	0.991295
env	86	M	T2	0.992232
env	97	D	T2	0.992331
env	132	K	T2	0.99146
env	173	Y	T2	0.998104
env	177	Y	T2	0.994809
env	178	R	T2	0.993835
env	179	L	T2	0.993503
env	180	D	T2	0.995247
env	181	I	T2	0.995998
env	182	V	T2	0.998473
env	183	P	T2	1
env	188	S	T2	0.98374
env	189	G	T2	0.980344
env	190	Y	T2	0.983071
env	191	Y	T2	0.980198
env	192	R	T2	0.984277
env	193	L	T2	0.977273
env	194	I	T2	0.980113
env	230	D	T2	0.171797
env	230	N	T2	0.818091
env	275	E	T2	0.178071
env	275	K	T2	0.812837
env	281	A	T2	0.814466
env	281	V	T2	0.177413
env	290	Q	T2	0.990705
env	291	P	T2	0.813778
env	291	S	T2	0.176075
env	295	V	T2	0.992193
env	297	T	T2	0.992546
env	306	S	T2	0.990744
env	307	I	T2	0.988304
env	308	R	T2	0.987576
env	309	I	T2	0.98704
env	310	G	T2	0.982642
env	311	P	T2	0.98389
env	312	G	T2	0.990329
env	313	Q	T2	0.986014
env	314	G	T2	1
env	315	Q	T2	1
env	316	I	T2	1
env	317	V	T2	1
env	318	T	T2	1
env	322	I	T2	1
env	325	N	T2	1
env	333	I	T2	0.989899
env	335	K	T2	1
env	336	T	T2	1
env	337	D	T2	1
env	338	W	T2	1
env	339	E	T2	1
env	340	K	T2	1
env	341	A	T2	1
env	342	L	T2	1
env	347	S	T2	1
env	348	K	T2	1
env	349	K	T2	1
env	350	L	T2	0.97561
env	351	E	T2	0.991525
env	352	K	T2	0.987179
env	353	H	T2	0.984848
env	354	F	T2	0.987234
env	358	T	T2	0.999075
env	360	R	T2	0.97449
env	363	P	T2	0.969225
env	393	G	T2	0.997892
env	398	T	T2	1
env	399	Y	T2	1
env	406	Y	T2	1
env	407	L	T2	0.0625
env	407	T	T2	0.875
env	407	Y	T2	0.0625
env	408	N	T2	0.956522
env	409	T	T2	0.958333
env	410	S	T2	0.979381
env	411	N	T2	0.988848
env	412	P	T2	0.175487
env	412	S	T2	0.818942
env	413	I	T2	0.0686055
env	448	N	T2	0.994581
env	455	V	T2	0.933333
env	456	N	T2	0.25
env	456	P	T2	0.25
env	456	R	T2	0.25
env	456	V	T2	0.25
env	457	L	T2	0.2
env	457	P	T2	0.2
env	457	R	T2	0.4
env	457	Y	T2	0.2
env	458	K	T2	0.897959
env	459	N	T2	0.963235
env	460	T	T2	0.964953
env	461	G	T2	0.952901
env	464	D	T2	0.94375
env	467	I	T2	0.0596283
env	629	M	T2	0.992463
env	655	R	T2	0.989995
env	687	M	T2	0.992376
env	698	V	T2	0.992661
env	741	D	T2	0.992282
env	780	R	T2	0.983295
env	781	G	T2	0.991639
env	782	V	T2	0.992308
env	783	E	T2	0.989347
env	784	L	T2	0.990045
env	785	L	T2	0.986874
env	786	G	T2	0.976027
env	787	R	T2	0.987988
env	788	N	T2	0.987952
env	789	G	T2	1
env	790	R	T2	1
env	791	A	T2	1
env	792	S	T2	1
env	793	C	T2	1
env	794	L	T2	1
env	795	S	T2	1
env	796	L	T2	1
env	797	F	T2	1
env	798	F	T2	1
env	799	F	T2	1
env	802	Y	T2	0.991968
env	803	W	T2	0.99061
env	804	G	T2	0.992775
env	805	L	T2	0.978439
env	811	T	T2	0.989742
env	815	V	T2	0.987849
env	851	F	T2	0.99155
env	5	G	T3	0.998826
env	6	T	T3	0.996025
env	7	R	T3	0.996326
env	8	R	T3	1
env	9	N	T3	1
env	20	L	T3	1
env	30	M	T3	0.987569
env	63	P	T3	0.994842
env	85	I	T3	0.993746
env	86	L	T3	0.994611
env	97	E	T3	0.994197
env	132	T	T3	0.995483
env	139	G	T3	0.991279
env	140	S	T3	1
env	151	M	T3	1
env	152	G	T3	0.566667
env	152	R	T3	0.433333
env	153	E	T3	0.997842
env	154	I	T3	0.997677
env	155	K	T3	0.998365
env	156	N	T3	0.997844
env	157	C	T3	0.99754
env	158	S	T3	0.997377
env	159	F	T3	0.997207
env	160	N	T3	0.997512
env	161	A	T3	0.997967
env	162	T	T3	0.997883
env	163	T	T3	0.99853
env	164	L	T3	0.996823
env	165	L	T3	0.996082
env	166	R	T3	0.998596
env	167	D	T3	0.9981
env	168	R	T3	0.999217
env	169	K	T3	0.999552
env	170	T	T3	0.998209
env	171	T	T3	0.997873
env	173	Y	T3	0.998003
env	177	Y	T3	0.997092
env	178	R	T3	0.99716
env	179	L	T3	0.995975
env	180	D	T3	0.997905
env	181	I	T3	0.998421
env	182	V	T3	0.999484
env	183	P	T3	1
env	194	I	T3	0.5
env	194	R	T3	0.5
env	230	D	T3	0.993743
env	275	E	T3	0.995165
env	281	V	T3	0.99084
env	290	H	T3	0.996519
env	291	S	T3	0.997025
env	295	T	T3	0.997755
env	297	I	T3	0.998051
env	306	R	T3	1
env	317	Y	T3	1
env	318	A	T3	1
env	319	T	T3	1
env	320	E	T3	1
env	321	A	T3	0.5
env	321	P	T3	0.5
env	322	A	T3	0.5
env	322	I	T3	0.5
env	325	D	T3	0.999194
env	333	I	T3	0.996072
env	335	K	T3	0.2
env	335	R	T3	0.8
env	336	T	T3	1
env	337	D	T3	1
env	338	W	T3	1
env	339	E	T3	1
env	358	L	T3	1
env	360	K	T3	1
env	363	S	T3	0.955556
env	393	S	T3	1
env	398	T	T3	1
env	399	Y	T3	1
env	407	T	T3	1
env	408	N	T3	0.933333
env	408	T	T3	0.0666667
env	409	T	T3	0.928571
env	410	S	T3	0.95
env	411	N	T3	0.999288
env	412	S	T3	0.997875
env	448	N	T3	0.997629
env	455	V	T3	1
env	456	R	T3	1
env	457	D	T3	0.916667
env	457	E	T3	0.0833333
env	458	N	T3	0.995261
env	459	R	T3	0.991706
env	460	T	T3	0.98951
env	461	G	T3	0.990909
env	464	N	T3	0.991755
env	511	K	T3	0.0819482
env	513	I	T3	0.0501609
env	629	M	T3	0.996429
env	655	K	T3	0.996499
env	687	M	T3	0.996232
env	698	I	T3	0.996592
env	741	D	T3	0.994908
env	780	R	T3	0.997362
env	781	G	T3	0.997264
env	782	V	T3	0.999151
env	783	E	T3	0.999055
env	784	L	T3	0.999021
env	785	L	T3	0.999151
env	786	G	T3	0.9995
env	787	R	T3	0.99974
env	788	N	T3	0.994905
env	789	S	T3	0.994505
env	790	W	T3	1
env	791	E	T3	1
env	792	A	T3	1
env	793	L	T3	1
env	794	K	T3	1
env	795	Y	T3	1
env	796	L	T3	1
env	797	G	T3	1
env	798	S	T3	1
env	799	L	T3	0.993671
env	800	G	T3	0.989339
env	801	Q	T3	0.995028
env	802	Y	T3	0.996503
env	803	W	T3	0.995654
env	804	G	T3	0.993603
env	805	L	T3	0.990872
env	811	T	T3	0.997441
env	815	I	T3	0.993876
env	851	F	T3	0.995175
env	4	T	T4	0.333333
env	5	E	T4	0.75
env	5	G	T4	0.25
env	14	L	T4	1
env	15	W	T4	1
env	16	R	T4	1
env	17	W	T4	1
env	18	G	T4	1
env	19	T	T4	0.964286
env	20	L	T4	0.927273
env	20	M	T4	0.0681818
env	30	M	T4	0.9837
env	63	T	T4	0.979921
env	85	V	T4	0.978202
env	86	M	T4	0.979316
env	97	D	T4	0.992238
env	132	K	T4	0.982162
env	139	G	T4	0.994444
env	140	S	T4	1
env	153	E	T4	1
env	154	I	T4	1
env	155	K	T4	1
env	156	N	T4	1
env	157	C	T4	1
env	158	S	T4	1
env	159	F	T4	1
env	160	N	T4	1
env	173	Y	T4	0.966667
env	177	Y	T4	0.997944
env	178	R	T4	0.99523
env	179	L	T4	0.997039
env	180	D	T4	0.997615
env	181	I	T4	0.998823
env	182	V	T4	0.999652
env	183	P	T4	1
env	190	Y	T4	0.991639
env	191	Y	T4	0.987907
env	192	R	T4	0.993138
env	193	L	T4	0.99095
env	194	I	T4	0.991389
env	230	N	T4	0.988026
env	275	K	T4	0.992687
env	281	A	T4	0.991224
env	290	Q	T4	0.994368
env	291	P	T4	0.990374
env	295	V	T4	0.988065
env	297	T	T4	0.990313
env	325	N	T4	0.99878
env	333	V	T4	0.997096
env	335	R	T4	1
env	358	T	T4	0.999635
env	360	K	T4	0.999638
env	363	S	T4	0.998918
env	393	G	T4	0.997581
env	395	.	T4	0.166667
env	407	T	T4	0.857143
env	407	Y	T4	0.142857
env	408	N	T4	0.972973
env	409	T	T4	0.983333
env	410	S	T4	0.978723
env	411	N	T4	0.99943
env	412	A	T4	0.995684
env	448	N	T4	0.99753
env	455	V	T4	1
env	456	R	T4	1
env	457	G	T4	0.25
env	457	P	T4	0.25
env	457	R	T4	0.5
env	458	S	T4	0.984615
env	459	N	T4	0.989541
env	460	N	T4	0.988166
env	461	R	T4	0.990818
env	464	N	T4	0.9921
env	629	M	T4	0.99576
env	655	R	T4	0.9959
env	687	M	T4	0.994288
env	698	I	T4	0.996214
env	741	G	T4	0.99501
env	780	R	T4	0.991011
env	781	G	T4	0.985073
env	782	V	T4	0.997889
env	783	E	T4	0.997994
env	784	L	T4	0.997725
env	785	L	T4	0.998015
env	786	G	T4	0.99895
env	787	R	T4	0.999519
env	788	S	T4	0.990894
env	789	S	T4	0.970282
env	790	W	T4	1
env	791	E	T4	1
env	792	A	T4	1
env	793	L	T4	1
env	794	K	T4	1
env	795	Y	T4	1
env	811	I	T4	0.996475
env	815	V	T4	0.993645
env	851	F	T4	0.995128

## Sheet: QZ_L_06_DNA
GENE	POSITION	AA	TIME	FREQ
gag	44	D	T1	0.0909091
gag	44	F	T1	0.0909091
gag	44	I	T1	0.0909091
gag	44	K	T1	0.363636
gag	44	Q	T1	0.0909091
gag	44	R	T1	0.0909091
gag	44	V	T1	0.181818
gag	64	M	T1	0.986176
gag	77	W	T1	0.986095
gag	96	A	T1	0.988891
gag	114	G	T1	0.987248
gag	134	W	T1	0.989396
gag	143	G	T1	0.991685
gag	154	R	T1	0.987377
gag	164	T	T1	0.993804
gag	191	G	T1	0.982281
gag	210	G	T1	0.981723
gag	238	W	T1	0.986356
gag	260	G	T1	0.988969
gag	295	N	T1	0.243497
gag	296	I	T1	0.192083
gag	297	L	T1	0.123135
gag	331	R	T1	0.985194
gag	357	G	T1	0.987343
gag	368	G	T1	0.991092
gag	390	E	T1	0.342105
gag	405	R	T1	1
gag	406	E	T1	0.777778
gag	406	V	T1	0.222222
gag	8	D	T2	0.0835175
gag	44	E	T2	0.5
gag	44	K	T2	0.5
gag	64	M	T2	0.989998
gag	77	W	T2	0.985653
gag	96	A	T2	0.987935
gag	114	G	T2	0.987212
gag	134	W	T2	0.988967
gag	143	G	T2	0.989501
gag	154	R	T2	0.986516
gag	164	N	T2	0.993494
gag	191	G	T2	0.980361
gag	210	G	T2	0.975406
gag	238	W	T2	0.985894
gag	260	G	T2	0.985819
gag	295	N	T2	0.237983
gag	296	I	T2	0.203854
gag	297	L	T2	0.134138
gag	331	R	T2	0.982383
gag	357	G	T2	0.98478
gag	368	G	T2	0.980582
gag	390	E	T2	0.248175
gag	406	E	T2	0.5
gag	406	V	T2	0.5
gag	44	R	T3	0.333333
gag	44	T	T3	0.666667
gag	64	M	T3	0.990075
gag	77	W	T3	0.984606
gag	96	T	T3	0.991018
gag	114	G	T3	0.988127
gag	134	W	T3	0.990491
gag	143	G	T3	0.991878
gag	154	R	T3	0.989072
gag	164	N	T3	0.995024
gag	191	G	T3	0.981666
gag	210	G	T3	0.979304
gag	238	W	T3	0.985871
gag	260	G	T3	0.98975
gag	295	N	T3	0.229842
gag	296	I	T3	0.207254
gag	297	L	T3	0.131273
gag	331	R	T3	0.983943
gag	357	G	T3	0.987468
gag	368	G	T3	0.991834
gag	390	E	T3	0.332278
gag	44	A	T4	0.125
gag	44	D	T4	0.125
gag	44	H	T4	0.125
gag	44	K	T4	0.125
gag	44	M	T4	0.25
gag	44	S	T4	0.125
gag	44	T	T4	0.125
gag	64	I	T4	0.603628
gag	64	M	T4	0.390324
gag	77	.	T4	0.597841
gag	77	W	T4	0.390135
gag	96	A	T4	0.988717
gag	114	E	T4	0.600173
gag	114	G	T4	0.390953
gag	134	.	T4	0.596053
gag	134	W	T4	0.394915
gag	143	G	T4	0.39326
gag	143	R	T4	0.596055
gag	154	K	T4	0.595001
gag	154	R	T4	0.392355
gag	164	N	T4	0.994867
gag	191	G	T4	0.393509
gag	191	R	T4	0.594104
gag	210	G	T4	0.392899
gag	210	R	T4	0.586057
gag	238	.	T4	0.59031
gag	238	W	T4	0.39849
gag	260	G	T4	0.40668
gag	260	R	T4	0.582073
gag	295	N	T4	0.276406
gag	296	I	T4	0.100566
gag	297	L	T4	0.0587484
gag	331	K	T4	0.583502
gag	331	R	T4	0.402662
gag	357	G	T4	0.407912
gag	357	K	T4	0.581923
gag	368	G	T4	0.408943
gag	368	R	T4	0.582306
gag	390	E	T4	0.313025
gag	405	R	T4	1
gag	406	E	T4	0.4
gag	406	V	T4	0.6
pol	3	R	T1	0.989518
pol	14	R	T1	0.991564
pol	35	F	T1	0.125
pol	35	G	T1	0.166667
pol	35	K	T1	0.0833333
pol	35	L	T1	0.0833333
pol	49	E	T1	0.495745
pol	49	Q	T1	0.451064
pol	50	G	T1	0.310236
pol	98	W	T1	0.985381
pol	105	G	T1	0.98425
pol	124	G	T1	0.988116
pol	171	M	T1	0.986644
pol	219	K	T1	0.994278
pol	227	R	T1	0.991588
pol	243	W	T1	0.986199
pol	244	E	T1	0.99163
pol	248	G	T1	0.988089
pol	280	R	T1	0.991028
pol	308	W	T1	0.989987
pol	367	W	T1	0.989577
pol	384	W	T1	0.990274
pol	407	W	T1	0.988355
pol	417	G	T1	0.984336
pol	471	G	T1	0.987292
pol	538	W	T1	0.986659
pol	553	W	T1	0.986972
pol	569	W	T1	0.987972
pol	608	G	T1	0.984805
pol	659	G	T1	0.980528
pol	690	W	T1	0.986488
pol	718	D	T1	0.992321
pol	734	W	T1	0.988228
pol	754	N	T1	0.991694
pol	756	N	T1	0.99505
pol	958	.	T1	0.113449
pol	968	D	T1	0.8101
pol	968	N	T1	0.178608
pol	987	E	T1	0.145695
pol	987	G	T1	0.847451
pol	994	D	T1	0.560174
pol	994	N	T1	0.433485
pol	1002	E	T1	0.575611
pol	1002	K	T1	0.418877
pol	1003	D	T1	0.573967
pol	1003	N	T1	0.421305
pol	3	R	T2	0.98893
pol	14	R	T2	0.982793
pol	35	.	T2	0.0588235
pol	35	A	T2	0.0588235
pol	35	C	T2	0.0588235
pol	35	F	T2	0.235294
pol	35	G	T2	0.117647
pol	35	N	T2	0.117647
pol	35	P	T2	0.0588235
pol	35	R	T2	0.0588235
pol	35	V	T2	0.176471
pol	35	W	T2	0.0588235
pol	49	E	T2	0.539548
pol	49	Q	T2	0.409605
pol	50	G	T2	0.254206
pol	98	W	T2	0.982844
pol	105	G	T2	0.98079
pol	124	G	T2	0.984049
pol	171	M	T2	0.983441
pol	219	R	T2	0.988197
pol	227	K	T2	0.994821
pol	243	W	T2	0.982733
pol	244	K	T2	0.992854
pol	248	E	T2	0.990689
pol	280	R	T2	0.987677
pol	308	W	T2	0.987682
pol	367	W	T2	0.987765
pol	384	W	T2	0.988392
pol	407	W	T2	0.988807
pol	417	G	T2	0.985017
pol	471	G	T2	0.986108
pol	538	W	T2	0.986114
pol	553	W	T2	0.983591
pol	569	W	T2	0.984991
pol	608	G	T2	0.982816
pol	659	G	T2	0.979303
pol	690	W	T2	0.983628
pol	718	N	T2	0.991694
pol	734	W	T2	0.987015
pol	754	S	T2	0.989462
pol	756	D	T2	0.993117
pol	958	.	T2	0.153357
pol	968	D	T2	0.129572
pol	968	N	T2	0.862146
pol	970	N	T2	0.130575
pol	985	N	T2	0.246472
pol	987	E	T2	0.558414
pol	987	G	T2	0.436767
pol	994	D	T2	0.133091
pol	994	N	T2	0.857833
pol	1001	N	T2	0.250751
pol	1002	E	T2	0.139769
pol	1002	K	T2	0.855845
pol	1003	D	T2	0.138768
pol	1003	N	T2	0.857396
pol	3	R	T3	0.988957
pol	14	R	T3	0.990303
pol	35	F	T3	0.0555556
pol	35	G	T3	0.166667
pol	35	I	T3	0.166667
pol	35	K	T3	0.0555556
pol	35	L	T3	0.166667
pol	35	P	T3	0.111111
pol	35	R	T3	0.0555556
pol	35	T	T3	0.0555556
pol	35	V	T3	0.111111
pol	35	W	T3	0.0555556
pol	49	E	T3	0.446866
pol	49	Q	T3	0.479564
pol	50	G	T3	0.332024
pol	98	W	T3	0.983966
pol	105	G	T3	0.98267
pol	124	G	T3	0.986741
pol	171	M	T3	0.98722
pol	219	R	T3	0.989225
pol	227	R	T3	0.991454
pol	243	W	T3	0.983002
pol	244	E	T3	0.988862
pol	248	G	T3	0.984706
pol	280	R	T3	0.988891
pol	308	W	T3	0.987288
pol	367	W	T3	0.988788
pol	384	W	T3	0.990821
pol	407	W	T3	0.989382
pol	417	G	T3	0.985006
pol	471	G	T3	0.986571
pol	538	W	T3	0.986775
pol	553	W	T3	0.986033
pol	569	W	T3	0.987724
pol	608	G	T3	0.984056
pol	659	G	T3	0.979814
pol	690	W	T3	0.985028
pol	718	N	T3	0.993121
pol	734	W	T3	0.984807
pol	754	S	T3	0.987548
pol	756	D	T3	0.99434
pol	958	.	T3	0.11437
pol	968	D	T3	0.986925
pol	987	G	T3	0.991537
pol	994	D	T3	0.620828
pol	994	N	T3	0.370641
pol	1002	E	T3	0.62636
pol	1002	K	T3	0.366774
pol	1003	D	T3	0.625619
pol	1003	N	T3	0.368183
pol	3	K	T4	0.540888
pol	3	R	T4	0.45227
pol	14	K	T4	0.585305
pol	14	R	T4	0.405732
pol	35	C	T4	0.0740741
pol	35	F	T4	0.0740741
pol	35	K	T4	0.0740741
pol	35	L	T4	0.0740741
pol	35	P	T4	0.0740741
pol	35	S	T4	0.0740741
pol	35	V	T4	0.111111
pol	49	E	T4	0.679785
pol	49	Q	T4	0.273703
pol	50	G	T4	0.146707
pol	98	.	T4	0.591521
pol	98	W	T4	0.397474
pol	105	G	T4	0.396142
pol	105	R	T4	0.590048
pol	124	G	T4	0.400343
pol	124	R	T4	0.589657
pol	171	I	T4	0.586689
pol	171	M	T4	0.400945
pol	219	R	T4	0.989549
pol	227	R	T4	0.990473
pol	243	.	T4	0.596588
pol	243	W	T4	0.390407
pol	244	E	T4	0.988986
pol	248	G	T4	0.392467
pol	248	R	T4	0.596946
pol	280	K	T4	0.600213
pol	280	R	T4	0.39112
pol	308	.	T4	0.60245
pol	308	W	T4	0.388546
pol	367	.	T4	0.596379
pol	367	W	T4	0.394775
pol	384	.	T4	0.596621
pol	384	W	T4	0.396242
pol	407	.	T4	0.589518
pol	407	W	T4	0.402533
pol	417	G	T4	0.400393
pol	417	R	T4	0.590196
pol	471	G	T4	0.396662
pol	471	R	T4	0.591777
pol	538	.	T4	0.600287
pol	538	W	T4	0.390233
pol	553	.	T4	0.591821
pol	553	W	T4	0.391027
pol	569	.	T4	0.595934
pol	569	W	T4	0.392884
pol	608	G	T4	0.394186
pol	608	R	T4	0.589392
pol	659	G	T4	0.389271
pol	659	R	T4	0.592836
pol	690	.	T4	0.591739
pol	690	W	T4	0.391577
pol	718	N	T4	0.99334
pol	734	.	T4	0.597427
pol	734	W	T4	0.390653
pol	754	S	T4	0.989653
pol	756	D	T4	0.993922
pol	958	.	T4	0.0813162
pol	967	R	T4	0.0584139
pol	968	D	T4	0.349706
pol	968	N	T4	0.641399
pol	985	N	T4	0.320794
pol	987	E	T4	0.238963
pol	987	G	T4	0.754481
pol	994	D	T4	0.364894
pol	994	N	T4	0.626449
pol	1001	N	T4	0.342379
pol	1002	E	T4	0.361354
pol	1002	K	T4	0.633163
pol	1003	D	T4	0.366691
pol	1003	N	T4	0.628329
env	17	W	T1	1
env	18	G	T1	0.9875
env	19	V	T1	0.93913
env	20	L	T1	0.939252
env	21	G	T1	0.93949
env	30	V	T1	0.97665
env	31	E	T1	0.741591
env	31	K	T1	0.209411
env	32	G	T1	0.828843
env	32	K	T1	0.119473
env	35	.	T1	0.116031
env	35	W	T1	0.861883
env	41	E	T1	0.221793
env	41	R	T1	0.126585
env	45	.	T1	0.352492
env	45	W	T1	0.599336
env	47	E	T1	0.598022
env	47	K	T1	0.366884
env	62	E	T1	0.596173
env	62	K	T1	0.393093
env	64	E	T1	0.845682
env	64	K	T1	0.143052
env	68	I	T1	0.135299
env	78	N	T1	0.13929
env	87	E	T1	0.589626
env	87	K	T1	0.401392
env	96	.	T1	0.386678
env	96	W	T1	0.601932
env	99	D	T1	0.603659
env	99	N	T1	0.387024
env	106	E	T1	0.900377
env	106	K	T1	0.0904232
env	107	D	T1	0.636291
env	107	N	T1	0.353376
env	112	.	T1	0.361693
env	112	W	T1	0.627106
env	113	D	T1	0.631106
env	113	N	T1	0.360736
env	130	K	T1	0.320212
env	132	R	T1	0.951289
env	138	G	T1	0.968085
env	139	N	T1	1
env	178	K	T1	0.299389
env	178	R	T1	0.696538
env	180	D	T1	0.700611
env	180	N	T1	0.299389
env	189	E	T1	0.333333
env	189	K	T1	0.666667
env	190	Y	T1	1
env	191	Y	T1	1
env	192	K	T1	0.838922
env	192	R	T1	0.159763
env	193	L	T1	0.998316
env	194	I	T1	0.997927
env	211	N	T1	0.429829
env	222	S	T1	0.245003
env	230	N	T1	0.396559
env	231	K	T1	0.989667
env	232	I	T1	0.990021
env	237	E	T1	0.158858
env	238	Q	T1	0.988499
env	240	H	T1	0.989077
env	250	E	T1	0.367493
env	263	S	T1	0.133647
env	268	K	T1	0.132979
env	268	R	T1	0.853723
env	269	K	T1	0.124345
env	291	S	T1	0.997073
env	293	K	T1	0.173559
env	298	K	T1	0.20646
env	300	N	T1	0.994137
env	306	S	T1	0.993739
env	307	I	T1	1
env	308	S	T1	1
env	332	T	T1	0.0588235
env	357	K	T1	1
env	358	T	T1	1
env	359	I	T1	1
env	360	K	T1	1
env	361	F	T1	1
env	362	A	T1	1
env	363	S	T1	1
env	364	S	T1	1
env	365	S	T1	1
env	366	G	T1	1
env	367	G	T1	1
env	368	D	T1	1
env	369	L	T1	1
env	370	E	T1	1
env	371	I	T1	1
env	372	T	T1	1
env	373	T	T1	1
env	374	H	T1	1
env	375	S	T1	1
env	376	F	T1	1
env	377	N	T1	1
env	378	C	T1	1
env	379	R	T1	1
env	380	G	T1	1
env	381	E	T1	1
env	382	F	T1	1
env	383	F	T1	1
env	384	.	T1	0.111111
env	384	Y	T1	0.888889
env	385	C	T1	1
env	386	N	T1	1
env	387	S	T1	0.5
env	387	T	T1	0.5
env	388	S	T1	1
env	389	G	T1	1
env	390	L	T1	1
env	391	F	T1	1
env	392	N	T1	1
env	393	G	T1	1
env	411	S	T1	1
env	412	S	T1	1
env	413	I	T1	1
env	414	I	T1	1
env	415	T	T1	0.993976
env	416	I	T1	1
env	419	K	T1	0.0518868
env	439	I	T1	1
env	440	E	T1	1
env	441	G	T1	1
env	442	N	T1	1
env	443	I	T1	1
env	444	T	T1	1
env	445	C	T1	1
env	446	K	T1	1
env	447	S	T1	1
env	448	N	T1	1
env	449	I	T1	1
env	457	A	T1	1
env	458	G	T1	0.958333
env	459	R	T1	0.956044
env	461	E	T1	0.81457
env	461	K	T1	0.0993377
env	463	N	T1	0.994012
env	464	D	T1	0.972222
env	467	I	T1	0.990144
env	477	N	T1	0.986718
env	482	K	T1	0.0568684
env	490	K	T1	0.0817328
env	495	K	T1	0.0876334
env	496	V	T1	0.991853
env	508	K	T1	0.0615003
env	509	K	T1	0.0621171
env	511	K	T1	0.110081
env	514	K	T1	0.136204
env	516	E	T1	0.13538
env	521	K	T1	0.0711058
env	524	K	T1	0.0889645
env	524	R	T1	0.163342
env	527	R	T1	0.167387
env	530	I	T1	0.104071
env	530	M	T1	0.88764
env	531	S	T1	0.183321
env	547	D	T1	0.235049
env	547	S	T1	0.141535
env	557	K	T1	0.384529
env	557	R	T1	0.610737
env	560	E	T1	0.599816
env	560	K	T1	0.393757
env	571	.	T1	0.37525
env	579	K	T1	0.337573
env	584	E	T1	0.698585
env	584	K	T1	0.295505
env	585	K	T1	0.293505
env	585	R	T1	0.70247
env	589	D	T1	0.720328
env	589	N	T1	0.275574
env	596	.	T1	0.23959
env	600	G	T1	0.77522
env	600	K	T1	0.142035
env	600	R	T1	0.0739258
env	610	.	T1	0.150533
env	610	W	T1	0.839981
env	614	.	T1	0.131953
env	614	W	T1	0.859594
env	621	K	T1	0.107727
env	623	.	T1	0.100694
env	624	D	T1	0.894711
env	624	N	T1	0.100463
env	626	I	T1	0.0937153
env	628	.	T1	0.0556957
env	629	M	T1	0.991951
env	632	N	T1	0.0652951
env	633	K	T1	0.98777
env	634	E	T1	0.930212
env	634	K	T1	0.0599777
env	648	D	T1	0.943472
env	668	I	T1	0.993925
env	674	N	T1	0.0536554
env	677	N	T1	0.993363
env	678	.	T1	0.0741208
env	680	.	T1	0.0758288
env	687	I	T1	0.104532
env	687	M	T1	0.886888
env	690	E	T1	0.0939854
env	691	S	T1	0.115214
env	705	I	T1	0.0895973
env	707	K	T1	0.107823
env	711	E	T1	0.0913816
env	726	E	T1	0.055493
env	743	T	T1	0.99084
env	777	L	T1	0.956049
env	778	T	T1	0.981758
env	779	A	T1	0.971268
env	780	R	T1	0.978403
env	781	G	T1	0.972973
env	782	V	T1	0.985522
env	783	E	T1	0.964413
env	784	L	T1	0.985163
env	785	L	T1	0.977876
env	786	G	T1	0.980198
env	787	Q	T1	0.54232
env	787	R	T1	0.435737
env	788	R	T1	0.998532
env	789	G	T1	0.998451
env	790	W	T1	0.996657
env	791	E	T1	0.996749
env	792	A	T1	0.995102
env	793	L	T1	0.99441
env	794	K	T1	0.995662
env	795	Y	T1	0.996009
env	796	L	T1	0.988642
env	797	G	T1	0.986519
env	798	S	T1	0.992968
env	799	L	T1	0.990817
env	800	V	T1	0.988391
env	801	Q	T1	0.98979
env	802	Y	T1	0.989841
env	803	W	T1	0.977996
env	804	G	T1	0.972125
env	805	L	T1	0.974685
env	806	E	T1	0.786057
env	806	K	T1	0.201132
env	807	L	T1	0.988695
env	824	K	T1	0.223043
env	825	E	T1	0.216154
env	831	N	T1	0.989007
env	835	G	T1	0.802796
env	835	K	T1	0.185206
env	846	K	T1	0.179984
env	852	K	T1	0.173393
env	853	A	T1	0.989335
env	21	V	T2	1
env	30	M	T2	0.743119
env	30	V	T2	0.220183
env	31	E	T2	0.656842
env	31	K	T2	0.315789
env	32	E	T2	0.530019
env	32	G	T2	0.354597
env	32	K	T2	0.0909944
env	35	.	T2	0.615314
env	35	W	T2	0.368885
env	41	R	T2	0.330293
env	45	.	T2	0.610855
env	45	W	T2	0.370075
env	47	E	T2	0.348949
env	47	K	T2	0.637772
env	57	N	T2	0.309965
env	62	E	T2	0.324939
env	62	K	T2	0.662996
env	64	E	T2	0.324585
env	64	K	T2	0.662693
env	68	I	T2	0.386004
env	78	N	T2	0.423578
env	83	K	T2	0.189804
env	86	I	T2	0.158837
env	87	E	T2	0.348673
env	87	K	T2	0.63952
env	91	K	T2	0.154625
env	96	.	T2	0.617488
env	96	W	T2	0.368844
env	99	D	T2	0.385379
env	99	N	T2	0.60492
env	106	E	T2	0.441233
env	106	K	T2	0.547296
env	107	D	T2	0.440574
env	107	N	T2	0.548213
env	112	.	T2	0.595063
env	112	W	T2	0.394652
env	113	D	T2	0.397224
env	113	N	T2	0.593916
env	130	K	T2	0.431937
env	132	K	T2	0.991415
env	136	C	T2	0.140927
env	137	I	T2	0.0772059
env	138	G	T2	0.166667
env	138	N	T2	0.75
env	138	W	T2	0.0833333
env	139	G	T2	0.5
env	139	N	T2	0.5
env	140	S	T2	1
env	141	T	T2	1
env	178	K	T2	1
env	180	N	T2	1
env	201	L	T2	0.125
env	211	N	T2	0.106436
env	230	N	T2	0.0637363
env	231	K	T2	0.0573951
env	231	R	T2	0.916115
env	232	I	T2	0.0638767
env	232	T	T2	0.9163
env	238	P	T2	0.941176
env	240	S	T2	0.938914
env	268	G	T2	0.976744
env	291	P	T2	1
env	292	A	T2	0.2
env	300	G	T2	1
env	331	G	T2	0.0909091
env	429	K	T2	0.279279
env	430	I	T2	0.140351
env	431	E	T2	0.133333
env	431	K	T2	0.133333
env	432	Q	T2	0.25
env	459	G	T2	0.111111
env	459	N	T2	0.888889
env	461	G	T2	0.804348
env	461	K	T2	0.0652174
env	463	N	T2	0.938776
env	464	N	T2	0.959459
env	467	I	T2	0.0952381
env	467	V	T2	0.89418
env	469	K	T2	0.076671
env	477	D	T2	0.972841
env	482	K	T2	0.164761
env	490	K	T2	0.175593
env	495	K	T2	0.159673
env	496	I	T2	0.82295
env	496	V	T2	0.158395
env	508	K	T2	0.113154
env	509	K	T2	0.113321
env	511	K	T2	0.171997
env	514	E	T2	0.103714
env	514	K	T2	0.0765714
env	516	K	T2	0.18734
env	521	K	T2	0.311876
env	524	K	T2	0.324482
env	527	K	T2	0.205118
env	530	I	T2	0.523376
env	530	M	T2	0.463874
env	531	S	T2	0.233173
env	547	S	T2	0.339199
env	557	K	T2	0.689496
env	557	R	T2	0.297455
env	560	E	T2	0.291903
env	560	K	T2	0.693358
env	571	.	T2	0.274286
env	572	S	T2	0.449855
env	579	K	T2	0.214756
env	584	E	T2	0.352137
env	584	K	T2	0.641906
env	585	K	T2	0.637834
env	585	R	T2	0.356655
env	589	D	T2	0.363558
env	589	N	T2	0.630621
env	596	.	T2	0.165596
env	600	G	T2	0.3967
env	600	K	T2	0.417658
env	600	R	T2	0.176576
env	610	.	T2	0.523693
env	610	W	T2	0.466912
env	614	.	T2	0.498367
env	614	W	T2	0.491367
env	621	K	T2	0.44356
env	623	.	T2	0.452462
env	624	N	T2	0.994049
env	626	I	T2	0.437563
env	628	.	T2	0.421348
env	629	L	T2	0.572084
env	629	M	T2	0.419503
env	631	.	T2	0.368559
env	632	N	T2	0.374889
env	633	K	T2	0.386229
env	633	R	T2	0.602371
env	634	E	T2	0.597771
env	634	K	T2	0.391547
env	647	K	T2	0.362376
env	648	E	T2	0.630952
env	648	N	T2	0.361111
env	654	K	T2	0.310092
env	668	M	T2	0.962963
env	674	N	T2	0.11726
env	677	N	T2	0.0805369
env	677	T	T2	0.911409
env	687	I	T2	0.987362
env	696	K	T2	0.0516252
env	724	F	T2	0.125
env	743	N	T2	0.905405
env	743	T	T2	0.0945946
env	744	K	T2	0.1
env	747	Q	T2	0.0514019
env	751	E	T2	0.0851064
env	774	C	T2	0.2
env	774	L	T2	0.2
env	831	H	T2	0.764875
env	831	N	T2	0.212092
env	835	G	T2	0.969014
env	853	A	T2	0.214085
env	853	T	T2	0.767136
env	4	R	T3	1
env	5	E	T3	1
env	20	L	T3	0.928571
env	21	G	T3	0.944056
env	23	C	T3	0.070615
env	26	I	T3	0.139563
env	30	V	T3	0.963828
env	31	E	T3	0.528542
env	31	K	T3	0.42022
env	32	G	T3	0.954086
env	35	W	T3	0.979255
env	41	E	T3	0.308914
env	45	.	T3	0.314845
env	45	W	T3	0.634584
env	47	E	T3	0.634848
env	47	K	T3	0.326111
env	62	E	T3	0.638326
env	62	K	T3	0.351322
env	64	E	T3	0.987845
env	87	E	T3	0.618917
env	87	K	T3	0.370445
env	96	.	T3	0.35621
env	96	W	T3	0.632742
env	99	D	T3	0.63137
env	99	N	T3	0.358912
env	106	E	T3	0.988201
env	107	D	T3	0.643531
env	107	N	T3	0.34688
env	112	.	T3	0.344238
env	112	W	T3	0.643888
env	113	D	T3	0.649169
env	113	N	T3	0.341342
env	130	K	T3	0.115841
env	132	R	T3	0.957542
env	161	A	T3	1
env	162	T	T3	1
env	163	T	T3	1
env	164	.	T3	1
env	165	L	T3	1
env	166	R	T3	1
env	167	D	T3	1
env	168	R	T3	1
env	169	K	T3	1
env	170	K	T3	1
env	171	T	T3	1
env	172	V	T3	1
env	178	K	T3	0.0796915
env	178	R	T3	0.916452
env	180	D	T3	0.920206
env	180	N	T3	0.0772201
env	192	K	T3	1
env	193	L	T3	1
env	194	I	T3	1
env	195	S	T3	0.111111
env	211	N	T3	0.0944183
env	222	S	T3	0.0534188
env	230	N	T3	0.0688629
env	231	K	T3	0.989741
env	232	I	T3	0.991911
env	238	Q	T3	0.990937
env	240	H	T3	0.989788
env	250	E	T3	0.0512745
env	268	R	T3	0.953281
env	291	S	T3	0.997578
env	300	N	T3	0.993887
env	364	S	T3	1
env	365	S	T3	1
env	366	G	T3	1
env	367	G	T3	1
env	368	D	T3	1
env	369	L	T3	1
env	370	E	T3	1
env	371	I	T3	1
env	372	T	T3	1
env	373	T	T3	1
env	374	H	T3	1
env	375	S	T3	1
env	376	F	T3	1
env	377	I	T3	0.1
env	377	N	T3	0.9
env	378	C	T3	1
env	379	R	T3	1
env	380	G	T3	1
env	381	E	T3	1
env	382	F	T3	1
env	383	F	T3	1
env	384	Y	T3	1
env	385	C	T3	1
env	386	N	T3	1
env	387	T	T3	1
env	388	S	T3	1
env	389	G	T3	1
env	390	L	T3	1
env	391	F	T3	1
env	392	N	T3	1
env	393	G	T3	1
env	411	S	T3	1
env	412	S	T3	1
env	413	I	T3	1
env	414	I	T3	1
env	415	T	T3	1
env	416	I	T3	1
env	439	I	T3	1
env	440	E	T3	0.8
env	440	K	T3	0.2
env	441	G	T3	0.8
env	441	K	T3	0.2
env	442	N	T3	1
env	443	I	T3	1
env	444	T	T3	1
env	445	C	T3	0.5
env	445	F	T3	0.5
env	446	K	T3	1
env	447	S	T3	1
env	448	N	T3	1
env	449	I	T3	1
env	457	F	T3	1
env	458	G	T3	0.979167
env	459	R	T3	0.987952
env	461	E	T3	0.912409
env	463	K	T3	0.984871
env	464	D	T3	0.98558
env	467	I	T3	0.99102
env	477	N	T3	0.982115
env	488	M	T3	0.0658585
env	490	K	T3	0.0693209
env	495	K	T3	0.07298
env	496	V	T3	0.990734
env	509	K	T3	0.0507937
env	511	K	T3	0.0963234
env	514	K	T3	0.12739
env	516	E	T3	0.17653
env	524	R	T3	0.221864
env	527	R	T3	0.229486
env	530	M	T3	0.992552
env	531	S	T3	0.247526
env	547	D	T3	0.321458
env	557	K	T3	0.334468
env	557	R	T3	0.660412
env	560	E	T3	0.648498
env	560	K	T3	0.344226
env	571	.	T3	0.330476
env	579	K	T3	0.299455
env	584	E	T3	0.72529
env	584	K	T3	0.267536
env	585	K	T3	0.266231
env	585	R	T3	0.728594
env	589	D	T3	0.743567
env	589	N	T3	0.2503
env	596	.	T3	0.221325
env	600	G	T3	0.797381
env	600	K	T3	0.19163
env	610	.	T3	0.1505
env	610	W	T3	0.835763
env	614	.	T3	0.122334
env	614	W	T3	0.866479
env	621	K	T3	0.101784
env	623	.	T3	0.0943862
env	624	D	T3	0.898796
env	624	N	T3	0.095185
env	626	I	T3	0.0902746
env	628	.	T3	0.0778014
env	629	M	T3	0.991667
env	632	N	T3	0.0668072
env	633	K	T3	0.992133
env	634	K	T3	0.995175
env	648	D	T3	0.943899
env	668	I	T3	0.992858
env	677	N	T3	0.990962
env	687	M	T3	0.957571
env	691	S	T3	0.0529727
env	743	T	T3	0.990269
env	773	N	T3	0.0544747
env	777	L	T3	0.974619
env	778	T	T3	0.990323
env	779	A	T3	0.992308
env	780	R	T3	0.996732
env	781	G	T3	0.6
env	781	R	T3	0.2
env	781	V	T3	0.2
env	782	V	T3	1
env	783	E	T3	1
env	784	L	T3	1
env	785	L	T3	1
env	786	G	T3	0.05
env	786	L	T3	0.95
env	787	Q	T3	0.965318
env	788	R	T3	0.99646
env	789	G	T3	0.99577
env	790	W	T3	0.993417
env	791	E	T3	0.992401
env	792	A	T3	0.989847
env	793	L	T3	0.991797
env	794	K	T3	0.993073
env	795	Y	T3	0.994306
env	796	L	T3	0.987481
env	797	G	T3	0.984276
env	798	S	T3	0.98995
env	799	L	T3	0.986869
env	800	V	T3	0.988063
env	801	Q	T3	0.987886
env	802	Y	T3	0.985826
env	803	W	T3	0.98633
env	804	G	T3	0.984152
env	805	L	T3	0.984338
env	806	E	T3	0.750755
env	806	K	T3	0.235539
env	807	L	T3	0.9842
env	824	K	T3	0.278871
env	825	E	T3	0.276967
env	831	N	T3	0.988843
env	835	E	T3	0.745259
env	835	K	T3	0.243433
env	846	K	T3	0.246185
env	852	K	T3	0.2297
env	853	A	T3	0.987775
env	4	K	T4	0.6
env	4	R	T4	0.4
env	5	E	T4	1
env	17	W	T4	1
env	18	G	T4	1
env	19	V	T4	0.969388
env	20	L	T4	0.97
env	21	G	T4	0.948097
env	23	C	T4	0.0558292
env	26	I	T4	0.157942
env	30	V	T4	0.968108
env	31	E	T4	0.446822
env	31	K	T4	0.527481
env	32	E	T4	0.291407
env	32	G	T4	0.443639
env	32	K	T4	0.227211
env	35	.	T4	0.535857
env	35	W	T4	0.436461
env	41	R	T4	0.228503
env	45	.	T4	0.547886
env	45	W	T4	0.409071
env	47	E	T4	0.402292
env	47	K	T4	0.56742
env	62	E	T4	0.398015
env	62	K	T4	0.583364
env	64	E	T4	0.406655
env	64	K	T4	0.5772
env	68	I	T4	0.241757
env	78	N	T4	0.256555
env	83	K	T4	0.277355
env	86	I	T4	0.261379
env	87	E	T4	0.46477
env	87	K	T4	0.523885
env	91	K	T4	0.257451
env	96	.	T4	0.507167
env	96	W	T4	0.482187
env	99	D	T4	0.491739
env	99	N	T4	0.499778
env	106	E	T4	0.542931
env	106	K	T4	0.443618
env	107	D	T4	0.548851
env	107	N	T4	0.441553
env	112	.	T4	0.468397
env	112	W	T4	0.519134
env	113	D	T4	0.52097
env	113	N	T4	0.472711
env	130	K	T4	0.233201
env	132	K	T4	0.0585544
env	132	R	T4	0.929552
env	138	G	T4	1
env	139	N	T4	1
env	161	A	T4	0.5
env	161	T	T4	0.5
env	162	S	T4	0.5
env	162	T	T4	0.5
env	163	T	T4	1
env	164	L	T4	1
env	165	L	T4	1
env	166	R	T4	1
env	167	D	T4	1
env	168	R	T4	1
env	169	K	T4	1
env	170	K	T4	1
env	171	T	T4	1
env	172	V	T4	1
env	178	K	T4	0.195936
env	178	R	T4	0.796081
env	180	D	T4	0.799419
env	180	N	T4	0.194041
env	188	S	T4	1
env	189	E	T4	0.75
env	189	K	T4	0.25
env	190	Y	T4	1
env	191	Y	T4	1
env	192	K	T4	0.678571
env	192	R	T4	0.285714
env	193	L	T4	0.972222
env	194	I	T4	0.987805
env	231	K	T4	0.96628
env	232	I	T4	0.994186
env	238	Q	T4	0.993875
env	240	H	T4	0.991321
env	267	K	T4	0.0571672
env	268	K	T4	0.0994764
env	268	R	T4	0.894415
env	269	K	T4	0.0786416
env	291	S	T4	0.99455
env	300	N	T4	0.9947
env	306	R	T4	1
env	323	I	T4	1
env	324	G	T4	1
env	325	E	T4	1
env	326	I	T4	1
env	364	S	T4	1
env	365	S	T4	1
env	366	G	T4	1
env	367	G	T4	1
env	368	D	T4	0.974359
env	369	L	T4	1
env	370	E	T4	1
env	371	I	T4	1
env	372	T	T4	1
env	373	T	T4	0.965517
env	374	H	T4	0.965517
env	375	S	T4	1
env	376	F	T4	1
env	377	N	T4	1
env	378	C	T4	1
env	379	R	T4	1
env	380	G	T4	1
env	381	E	T4	1
env	382	F	T4	1
env	383	F	T4	1
env	384	Y	T4	1
env	385	C	T4	1
env	386	N	T4	1
env	387	T	T4	1
env	388	S	T4	1
env	389	G	T4	1
env	390	L	T4	1
env	391	F	T4	1
env	392	N	T4	1
env	393	S	T4	1
env	414	I	T4	1
env	415	T	T4	1
env	416	I	T4	1
env	429	K	T4	0.0560816
env	432	Q	T4	0.0585554
env	439	I	T4	1
env	457	I	T4	0.5
env	457	L	T4	0.5
env	458	G	T4	0.971014
env	459	R	T4	0.950413
env	461	E	T4	0.906149
env	463	N	T4	0.993557
env	464	D	T4	0.977033
env	467	I	T4	0.988708
env	469	K	T4	0.0648599
env	475	I	T4	0.0778704
env	476	K	T4	0.0796131
env	477	N	T4	0.97794
env	479	.	T4	0.0766739
env	480	K	T4	0.0785387
env	482	K	T4	0.122073
env	490	K	T4	0.138475
env	495	K	T4	0.135644
env	496	V	T4	0.991059
env	508	K	T4	0.0799232
env	509	K	T4	0.0809435
env	511	K	T4	0.158857
env	514	E	T4	0.126802
env	514	K	T4	0.0778909
env	516	K	T4	0.207447
env	521	K	T4	0.269493
env	524	K	T4	0.300029
env	527	K	T4	0.150654
env	530	I	T4	0.383162
env	530	M	T4	0.607059
env	531	S	T4	0.19801
env	547	S	T4	0.235549
env	557	K	T4	0.537471
env	557	R	T4	0.454088
env	560	E	T4	0.436535
env	560	K	T4	0.552628
env	571	.	T4	0.192296
env	572	S	T4	0.372919
env	579	K	T4	0.17046
env	584	E	T4	0.465499
env	584	K	T4	0.526885
env	585	K	T4	0.522709
env	585	R	T4	0.47111
env	589	D	T4	0.492364
env	589	N	T4	0.500658
env	596	.	T4	0.127684
env	600	G	T4	0.542404
env	600	K	T4	0.312669
env	600	R	T4	0.134641
env	610	.	T4	0.385982
env	610	W	T4	0.601203
env	614	.	T4	0.360189
env	614	W	T4	0.620548
env	621	K	T4	0.283889
env	623	.	T4	0.263121
env	624	D	T4	0.720495
env	624	N	T4	0.274023
env	626	I	T4	0.297937
env	628	.	T4	0.296018
env	629	M	T4	0.991608
env	631	.	T4	0.256276
env	632	N	T4	0.264496
env	633	K	T4	0.989387
env	634	E	T4	0.722899
env	634	K	T4	0.2678
env	647	K	T4	0.210029
env	648	D	T4	0.779562
env	648	N	T4	0.213805
env	654	K	T4	0.153846
env	655	K	T4	0.155673
env	657	K	T4	0.132815
env	659	N	T4	0.115777
env	668	I	T4	0.995472
env	670	.	T4	0.0610236
env	674	N	T4	0.0671084
env	677	N	T4	0.99169
env	687	I	T4	0.0539275
env	687	M	T4	0.940307
env	690	K	T4	0.0569199
env	691	S	T4	0.0648704
env	743	T	T4	0.991051
env	777	L	T4	0.940325
env	778	T	T4	0.988962
env	779	A	T4	0.978056
env	780	R	T4	0.960784
env	781	G	T4	0.666667
env	781	R	T4	0.166667
env	781	W	T4	0.166667
env	782	I	T4	0.142857
env	782	V	T4	0.857143
env	783	E	T4	0.8
env	783	L	T4	0.2
env	784	R	T4	0.91358
env	785	G	T4	0.925676
env	786	L	T4	0.980328
env	787	Q	T4	0.96745
env	788	R	T4	0.994916
env	789	G	T4	0.990488
env	790	W	T4	0.955516
env	791	E	T4	0.946164
env	792	A	T4	0.986457
env	793	L	T4	0.989694
env	794	K	T4	0.992836
env	795	Y	T4	0.991896
env	796	L	T4	0.952368
env	797	G	T4	0.946665
env	798	S	T4	0.989004
env	799	L	T4	0.989491
env	800	V	T4	0.989894
env	801	Q	T4	0.986509
env	802	Y	T4	0.981393
env	803	W	T4	0.957464
env	804	G	T4	0.943806
env	805	L	T4	0.942262
env	806	E	T4	0.935962
env	806	K	T4	0.0516761
env	807	L	T4	0.98419
env	831	N	T4	0.990679
env	835	G	T4	0.96853
env	853	A	T4	0.991674
